# Supplementary material for: Single-Nucleus Transcriptome Sequencing Unravels Physiological Differences in Holstein Cows Under Different Physiological States
Source: Genes (Basel). 2025 Aug 3;16(8):931. doi: 10.3390/genes16080931 (PMC12385990; doi:10.3390/genes16080931)
Supplement: Supplementary file 1 [file genes-16-00931-s001.zip]

Archive with 5 entries (5 files):
- Supplementary Figure S1.pdf
- Supplementary Figure S2.pdf
- Supplementary Figure S3.pdf
- Supplementary Figure S4.pdf
- Supplementary Table S1.xlsx
