# Supplementary material for: Single-Nucleus Transcriptome Sequencing Unravels Physiological Differences in Holstein Cows Under Different Physiological States
Source: Genes (Basel). 2025 Aug 3;16(8):931. doi: 10.3390/genes16080931 (PMC12385990; doi:10.3390/genes16080931)
Supplement: Supplementary file 1 [file genes-16-00931-s001.zip › Supplementary Table S1.xlsx]

## Sheet: Sheet1
Sample number	Estimated number of cell	Total genes detected	Median genes per cell	Mean reads per cell
O19d	7233	22170	1630	25208
O19x	6023	22038	1501	22138
O25d	6189	21752	1581	32782
O25x	7072	22189	1635	38429
